# Supplementary material for: Food and Nutrition in Autistic Adults: Knowledge Gaps and Future Perspectives
Source: Nutrients. 2025 Apr 26;17(9):1456. doi: 10.3390/nu17091456 (PMC12073154; doi:10.3390/nu17091456)
Supplement: Supplementary file 1 [file nutrients-17-01456-s001.zip]

Archive with 1 entries (1 files):
- nutrients-3579895-supplementary.pdf
